# Supplementary material for: Boron Supplementation and Phytohormone Application: Effects on Development, Fruit Set, and Yield in Macadamia Cultivar ‘A4’ (Macadamia integrifolia, M. tetraphylla)
Source: Plants (Basel). 2025 Aug 8;14(16):2461. doi: 10.3390/plants14162461 (PMC12389283; doi:10.3390/plants14162461)
Supplement: Supplementary file 1 [file plants-14-02461-s001.zip]

Archive with 1 entries (1 files):
- plants-3764101-supplementary.pdf
